# Supplementary material for: Reward Behavior Disengagement, a Neuroeconomic Model-Based Objective Measure of Reward Pathology in Depression: Findings from the EMBARC Trial
Source: Behav Sci (Basel). 2023 Jul 25;13(8):619. doi: 10.3390/bs13080619 (PMC10451479; doi:10.3390/bs13080619)
Supplement: Supplementary file 1 [file behavsci-13-00619-s001.zip]

Archive with 1 entries (1 files):
- behavsci-2455422-supplementary.pdf
